# Supplementary material for: Different temporal windows for CB1 receptor involvement in contextual fear memory destabilisation in the amygdala and hippocampus
Source: PLoS One. 2019 Jan 15;14(1):e0205781. doi: 10.1371/journal.pone.0205781 (PMC6333379; doi:10.1371/journal.pone.0205781)
Supplement: S1 File — Unit-level % time contextual freezing for the data presented in Figs 1 & 2 and Table 3. (XLSX) [file pone.0205781.s001.xlsx]

## Sheet: Fig 1
Timing	Infusion	Injection	PR-STM	PR-LTM
pre	Veh	Sal	44.1	58.6
pre	Veh	Sal	13.8	42.7
pre	Veh	Sal	5	39.8
pre	Veh	Sal	37.9	66
pre	Veh	Sal	59.4	63
pre	Veh	Sal	93.3	78.9
pre	Veh	MK	14.2	13.7
pre	Veh	MK	40	56.1
pre	Veh	MK	6	36.1
pre	Veh	MK	36.9	18.4
pre	Veh	MK	73.1	20.1
pre	Veh	MK	6.7	23.3
pre	SR	Sal	7	92.5
pre	SR	Sal	28.9	36.7
pre	SR	Sal	44.6	48.9
pre	SR	Sal	39.4	45.4
pre	SR	Sal	39.1	87
pre	SR	Sal	11.4	55.2
pre	SR	MK	5	11.8
pre	SR	MK	30.9	44.6
pre	SR	MK	36.4	22.4
pre	SR	MK	38.2	31.2
pre	SR	MK	56.1	35.5
pre	SR	MK	7.9	10.1
post	Veh	Sal	24.2	50.4
post	Veh	Sal	46.9	73.9
post	Veh	Sal	5	63
post	Veh	Sal	18.7	42.3
post	Veh	Sal	26.6	66
post	Veh	Sal	44.7	15.8
post	Veh	MK	40	23
post	Veh	MK	4.7	19.9
post	Veh	MK	43.7	6.9
post	Veh	MK	8.6	6.7
post	Veh	MK	14.9	19.3
post	SR	Sal	35.2	48.3
post	SR	Sal	28	22.1
post	SR	Sal	11	48.9
post	SR	Sal	6.2	67.2
post	SR	Sal	34.6	57.5
post	SR	Sal	62.7	43.3
post	SR	Sal	17.8	6.8
post	SR	MK	10.2	36.5
post	SR	MK	17.7	23.1
post	SR	MK	14.6	49
post	SR	MK	18.5	41.2
post	SR	MK	38.3	71
post	SR	MK	15	68.4
post	SR	MK	15	37.9

## Sheet: Fig 2
Time	Infusion	Injection	PR-STM	PR-LTM
pre	Veh	Sal	22.5833	74.8276
pre	Veh	Sal	40.7993	63.5833
pre	Veh	Sal	38.1667	24.5833
pre	Veh	Sal	34.9167	73.3333
pre	Veh	Sal	26.4167	64.8333
pre	Veh	Sal	21.6013	48.7073
pre	Veh	MK	22	31.9167
pre	Veh	MK	8.91667	11.0833
pre	Veh	MK	11.3333	35.25
pre	Veh	MK	16.25	40.5
pre	Veh	MK	6.41667	33.6667
pre	Veh	MK	63.7802	17.7352
pre	SR	Sal	10.0749	43.3222
pre	SR	Sal	30.4167	53.9167
pre	SR	Sal	17.8333	18.6667
pre	SR	Sal	46.1667	42.25
pre	SR	Sal	27.75	35.8333
pre	SR	Sal	27.3333	66.1667
pre	SR	Sal	21.0833	83.3333
pre	SR	MK	14.75	27.3333
pre	SR	MK	27.0833	26.8333
pre	SR	MK	37.75	59.1667
pre	SR	MK	16.9167	11.75
pre	SR	MK	21.3333	56
pre	SR	MK	43.75	43.6667
post	Veh	Sal	35.8333	59.75
post	Veh	Sal	29.1424	41.965
post	Veh	Sal	24.6667	29.1667
post	Veh	Sal	19.3333	43.8436
post	Veh	Sal	25.6047	26.6055
post	Veh	Sal	56.25	97.9149
post	Veh	MK	33.5279	21.6486
post	Veh	MK	70.9651	30.4167
post	Veh	MK	25.7286	25.229
post	Veh	MK	15.6667	25.5833
post	Veh	MK	16.8333	24.437
post	Veh	MK	40.4167	27.379
post	SR	Sal	37.4167	27.9167
post	SR	Sal	12.4896	78.0651
post	SR	Sal	34.1952	81.3178
post	SR	Sal	28	37
post	SR	Sal	34.8876	43.2973
post	SR	Sal	27.371	56.2032
post	SR	MK	23.3139	31.7765
post	SR	MK	16.3333	28.8333
post	SR	MK	21.3156	34.1952
post	SR	MK	22.0649	31.6667
post	SR	MK	36.4167	29.5
post	SR	MK	30.4746	20.4167

## Sheet: Table
DH					BLA
Timing	Infusion	Injection	Reac		Timing	Infusion	Injection	Reac
pre	Veh	Sal	42.9639		pre	Veh	Sal	19.6399
pre	Veh	Sal	7.68981		pre	Veh	Sal	29.6333
pre	Veh	Sal	6.18968		pre	Veh	Sal	44.5
pre	Veh	Sal	3.45745		pre	Veh	Sal	36.1
pre	Veh	Sal	26.6514		pre	Veh	Sal	30.5565
pre	Veh	Sal	90.5095		pre	Veh	MK	28.6238
pre	Veh	MK	5.71239		pre	Veh	MK	34.1667
pre	Veh	MK	21.6189		pre	Veh	MK	34.3333
pre	Veh	MK	14.435		pre	Veh	MK	53.2778
pre	Veh	MK	10.3723		pre	Veh	MK	28.6667
pre	Veh	MK	82.3803		pre	Veh	MK	21.8073
pre	Veh	MK	4.91694		pre	SR	Sal	28.3856
pre	SR	Sal	8.67398		pre	SR	Sal	25.4249
pre	SR	Sal	21.4783		pre	SR	Sal	16.4333
pre	SR	Sal	53.2978		pre	SR	Sal	37.6333
pre	SR	Sal	24.8503		pre	SR	Sal	34.5
pre	SR	Sal	24.8923		pre	SR	Sal	25.1
pre	SR	Sal	29.1417		pre	SR	Sal	30.3333
pre	SR	MK	28.2443		pre	SR	MK	21.9333
pre	SR	MK	6.10687		pre	SR	MK	18.3333
pre	SR	MK	41.2899		pre	SR	MK	52.4333
pre	SR	MK	23.4219		pre	SR	MK	23.1111
pre	SR	MK	35.0266		pre	SR	MK	81.1
pre	SR	MK	9.41764		pre	SR	MK	25.2667
post	Veh	Sal	82.7689		post	Veh	Sal	29.2097
post	Veh	Sal	81.8152		post	Veh	Sal	33.011
post	Veh	Sal	20.8916		post	Veh	Sal	26.1754
post	Veh	Sal	7.35686		post	Veh	Sal	49.8666
post	Veh	Sal	54.8205		post	Veh	Sal	37.4
post	Veh	Sal	64.9851		post	Veh	Sal	44.6667
post	Veh	MK	49.4509		post	Veh	MK	51.2203
post	Veh	MK	39.3889		post	Veh	MK	39.7534
post	Veh	MK	84.7841		post	Veh	MK	33.5333
post	Veh	MK	14.5896		post	Veh	MK	28.0667
post	Veh	MK	19.4684		post	Veh	MK	23.6
post	SR	Sal	54.358		post	Veh	MK	40.7993
post	SR	Sal	32.7575		post	SR	Sal	41.2059
post	SR	Sal	58.4221		post	SR	Sal	51.0333
post	SR	Sal	13.65		post	SR	Sal	39.3
post	SR	Sal	42.1105		post	SR	Sal	25.6047
post	SR	Sal	31.1939		post	SR	Sal	28.5488
post	SR	Sal	37.4626		post	SR	Sal	36.5833
post	SR	MK	64.747		post	SR	MK	41.6861
post	SR	MK	26.2616		post	SR	MK	27.9147
post	SR	MK	18.7168		post	SR	MK	25.5581
post	SR	MK	42.2348		post	SR	MK	21.7863
post	SR	MK	31.2625		post	SR	MK	35.8333
post	SR	MK	13.5942		post	SR	MK	16.75
post	SR	MK	26.7798
